# Supplementary material for: Asprosin in the Paraventricular Nucleus Induces Sympathetic Activation and Pressor Responses via cAMP-Dependent ROS Production
Source: Int J Mol Sci. 2022 Oct 20;23(20):12595. doi: 10.3390/ijms232012595 (PMC9604496; doi:10.3390/ijms232012595)
Supplement: Supplementary file 1 [file ijms-23-12595-s001.zip]

Archive with 1 entries (1 files):
- ijms-1960700-supplementary.pdf
